# Supplementary material for: Gamete dimorphism of the isogamous green alga (Chlamydomonas reinhardtii), is regulated by the mating type-determining gene, MID
Source: Commun Biol. 2022 Dec 6;5:1333. doi: 10.1038/s42003-022-04275-y (PMC9726906; doi:10.1038/s42003-022-04275-y)
Supplement: Supplementary file 4 — Supplementary Data 1 [file 42003_2022_4275_MOESM4_ESM.xlsx]

## Sheet: Fig 3b-c
Fig 3b	Number of cells
		1d	1d-2s	2s	1s	1s-2d	2d
	exp1	0	0	0	4	16	3
	exp2	0	0	0	3	11	1
	exp3	0	0	0	5	14	0
	exp4	1	0	0	4	22	0
	exp5	0	0	0	2	16	0
	Frequency(% cells)
		1d	1d-2s	2s	1s	1s-2d	2d	n
	exp1	0	0	0	17.3913	69.5652	13.0435	23
	exp2	0	0	0	20	73.3333	6.66667	15
	exp3	0	0	0	26.3158	73.6842	0	19
	exp4	3.7037	0	0	14.8148	81.4815	0	27
	exp5	0	0	0	11.1111	88.8889	0	18
Fig 3c	Number of cells
		1d	1d-2s	2s	1s	1s-2d	2d
	exp1	0	0	0	4	19	1
	exp2	0	0	0	2	16	0
	exp3	0	1	0	4	7	0
	exp4	0	0	0	3	20	0
	exp5	0	0	0	0	9	0
	exp6	1	0	0	15	3	0
	exp7	1	1	0	15	21	0
	exp8	0	0	0	8	14	0
	Frequency(% cells)
		1d	1d_2s	2s	1s	2d_1s	2d	n
	exp1	0	0	0	16.6667	79.1667	4.16667	24
	exp2	0	0	0	11.1111	88.8889	0	18
	exp3	0	8.33333	0	33.3333	58.3333	0	12
	exp4	0	0	0	13.0435	86.9565	0	23
	exp5	0	0	0	0	100	0	9
	exp6	5.26316	0	0	78.9474	15.7895	0	19
	exp7	2.63158	2.63158	0	39.4737	55.2632	0	38
	exp8	0	0	0	36.3636	63.6364	0	22

## Sheet: Fig 4f
Fig 4f	CC-125xCC-3947
		A	B	n
	exp1	145	5	150
	exp2	126	0	126
	exp3	271	0	126
	CC-125xCC-124
		A	B	n
	exp1	144	6	150
	exp2	358	0	358
	exp3	465	0	465

## Sheet: Fig 5g
Fig 5g	CC-125xCC-127
		A	B	n
	exp1	99	2	101
	exp2	103	0	103
	exp3	101	1	102
